# Supplementary material for: Filiform fire needling therapy relieves T cells-mediated melanocyte apoptosis and dysfunction by inhibiting JAK/STAT3 pathway via Mfsd4a in vitiligo
Source: Chin Med. 2025 Jul 24;20:117. doi: 10.1186/s13020-025-01172-4 (PMC12288293; doi:10.1186/s13020-025-01172-4)
Supplement: Supplementary file 5 [file 13020_2025_1172_MOESM5_ESM.xlsx]

## Sheet: Sheet1
Gene	Forward primer	Reverse primer
MITF	GCTAGAGCGCATGGACTTTC	ATGGTACCGTCCGTGAGATC
Tyrosinase	CCATTTTCCTCGAGCCTGTG	CCGCAGTTGAAACCCATGAA
TYRP-1	GGCCAGGTCAGGAGTTTACT	TGGTTAGGATTCGGGAGCTC
TYRP-2	CGTGCTGAACAAGGAATGCT	CATTGCTCACGGTCATCCTG
Hbb-bt	CGATGGCCTGAATCACTTGG	AGTGGTACTTGTGAGCCAGG
Hbb-bs	CGATGGCCTGAATCACTTGG	AGTGGTACTTGTGAGCCAGG
Hba-a1	TGGCCATGGTGCTGAATATG	CAGGAGCTTGAAGTTGACGG
Mfsd4a	CCCAAGTTTCAGCCACACTC	TAGCTGTACACAAAGGCCGA
